# Supplementary material for: Integrating Artificial Intelligence (AI) in Primary Health Care (PHC) Systems: A Framework-Guided Comparative Qualitative Study
Source: Healthcare (Basel). 2026 Jan 7;14(2):145. doi: 10.3390/healthcare14020145 (PMC12840649; doi:10.3390/healthcare14020145)
Supplement: Supplementary file 1 [file healthcare-14-00145-s001.zip]

Archive with 4 entries (3 files):
- healthcare-4030416-supplementary/
- healthcare-4030416-supplementary/Supplementary Material S1-COREQ Checklist.pdf
- healthcare-4030416-supplementary/Supplementary Material S2-Interview Questions.pdf
- healthcare-4030416-supplementary/Supplementary Material S3-Tables.pdf
